# Supplementary material for: Effects of maternal depression and prenatal SSRI exposure on executive functions and susceptibility to household chaos in 6-year-old children: prospective cohort study
Source: BJPsych Open. 2020 Sep 7;6(5):e106. doi: 10.1192/bjo.2020.73 (PMC7576666; doi:10.1192/bjo.2020.73)
Supplement: Supplementary file 1 [file S2056472420000733sup001.zip]

Archive with 7 entries (7 files):
- S2056472420000733sup001.pdf
- S2056472420000733sup002.pdf
- S2056472420000733sup003.pdf
- S2056472420000733sup004.pdf
- S2056472420000733sup005.pdf
- S2056472420000733sup006.pdf
- S2056472420000733sup007.pdf
